# Supplementary material for: Synthesis and Characterization of Polyaniline Emeraldine Salt (PANI-ES) Colloids Using Potato Starch as a Stabilizer to Enhance the Physicochemical Properties and Processability
Source: Materials (Basel). 2024 Jun 15;17(12):2941. doi: 10.3390/ma17122941 (PMC11205985; doi:10.3390/ma17122941)
Supplement: Supplementary file 1 [file materials-17-02941-s001.zip]

Archive with 1 entries (1 files):
- materials-2892626-supplementary.pdf
